# Supplementary material for: Comparing a Query Compound with Drug Target Classes Using 3D-Chemical Similarity
Source: Int J Mol Sci. 2020 Jun 12;21(12):4208. doi: 10.3390/ijms21124208 (PMC7352980; doi:10.3390/ijms21124208)
Supplement: Supplementary file 1 [file ijms-21-04208-s001.zip]

Archive with 2 entries (2 files):
- 2.Supporting_Informations.docx
- 3.List-of-acronyms.docx
